# Supplementary material for: Identification of loci governing soybean seed protein content via genome-wide association study and selective signature analyses
Source: Front Plant Sci. 2022 Dec 2;13:1045953. doi: 10.3389/fpls.2022.1045953 (PMC9755886; doi:10.3389/fpls.2022.1045953)
Supplement: Supplementary file 1 [file Table_1.xlsx]

## Sheet: Sheet1
Supplementary Table S1 List of the protein content of 264 soybean accessions used in this study
No.	Accession	Protein content (%)
		E1	E2	Combined
1	NPS001	38.15	39.93	39.0418
2	NPS002	42.1	42.85	42.475
3	NPS003	47.42	42.46	44.9397
4	NPS004	40.78	42.17	41.4751
5	NPS011	41.71	41.54	41.6246
6	NPS012	41.47	39.56	40.5126
7	NPS013	39.88	39.15	39.515
8	NPS014	43.53	43.55	43.5379
9	NPS015	38.97	38.33	38.6518
10	NPS016	38.05	36.49	37.2707
11	NPS017	37.68	35.19	36.4361
12	NPS018	34.42	35.93	35.1752
13	NPS019	39.72	37.74	38.7317
14	NPS020	36.09	35.75	35.92
15	NPS021	38.75	36.08	37.4135
16	NPS022	35.74	36.81	36.2765
17	NPS023	42.75	40.81	41.7777
18	NPS024	40.74	40.91	40.8271
19	NPS025	44.05	39.89	41.9717
20	NPS026	38.25	37.08	37.6669
21	NPS027	37.84	37.18	37.5117
22	NPS028	42	37.64	39.8207
23	NPS029	36.69	35.61	36.1518
24	NPS030	44.7	38.41	41.5559
25	NPS031	40.55	39.08	39.8138
26	NPS032	39.39	39.47	39.4317
27	NPS033	44.37	40.06	42.2126
28	NPS034	40.46	38.38	39.4201
29	NPS035	38.57	38.37	38.471
30	NPS036	44.69	40.86	42.7775
31	NPS037	39.77	41.92	40.8451
32	NPS039	-	41.07	41.07
33	NPS040	41.62	38.88	40.2483
34	NPS041	40.06	42.02	41.0406
35	NPS042	41.95	41.73	41.8391
36	NPS043	42.11	40.12	41.113
37	NPS044	39.83	38.53	39.1807
38	NPS045	44.41	42.25	43.3293
39	NPS046	41.56	41.29	41.424
40	NPS047	40.99	40.22	40.6034
41	NPS048	37.99	38.56	38.2733
42	NPS049	42.24	39.25	40.747
43	NPS050	37.24	37.08	37.1601
44	NPS051	40.92	40.05	40.4851
45	NPS052	38.27	37.87	38.0714
46	NPS053	39.18	39.9	39.5405
47	NPS054	39.53	36.79	38.1585
48	NPS055	38.37	40.64	39.5064
49	NPS056	41.6	40.11	40.8561
50	NPS057	41.98	38.04	40.0075
51	NPS058	44.38	39.07	41.7264
52	NPS059	38.53	38.13	38.3317
53	NPS060	37.54	36.5	37.0179
54	NPS061	42.75	37.54	40.1431
55	NPS062	44.76	40.19	42.4756
56	NPS063	43.21	38.09	40.6519
57	NPS064	39.21	37.51	38.3607
58	NPS065	41.21	37.75	39.4776
59	NPS066	40.61	39.07	39.8392
60	NPS067	42.9	37.34	40.1194
61	NPS068	42.59	40.32	41.4556
62	NPS069	38.82	39.45	39.136
63	NPS070	40.03	38.7	39.3628
64	NPS071	40.78	37.18	38.9821
65	NPS072	41.56	38.77	40.1658
66	NPS073	40.2	37.71	38.9546
67	NPS074	38.03	38.54	38.2872
68	NPS075	40.46	37.07	38.7651
69	NPS076	38.03	37.28	37.6572
70	NPS077	40.18	38.67	39.4233
71	NPS078	40.96	37.69	39.3264
72	NPS079	40.21	38.08	39.1428
73	NPS080	40.66	36.22	38.4375
74	NPS081	39.78	38.97	39.3733
75	NPS082	38.42	37.45	37.9365
76	NPS083	41.19	38.99	40.0898
77	NPS084	40.08	36.94	38.5077
78	NPS085	42.3	39.64	40.9685
79	NPS086	36.9	36.12	36.5122
80	NPS087	39.44	38.26	38.8516
81	NPS088	40.23	39.76	39.9975
82	NPS089	40.04	38.01	39.0246
83	NPS090	40.86	39.54	40.2018
84	NPS091	40.17	37.51	38.8424
85	NPS092	42.43	42.44	42.433
86	NPS093	40.3	34.71	37.5046
87	NPS094	43.75	38.87	41.3088
88	NPS095	39.6	39.34	39.4711
89	NPS096	40.96	37.41	39.1864
90	NPS097	42.66	36.81	39.7372
91	NPS098	41.77	38.37	40.069
92	NPS099	41.08	37.98	39.5293
93	NPS100	39.23	36.64	37.9335
94	NPS102	41.58	36.18	38.8819
95	NPS103	41.28	37.12	39.202
96	NPS104	37.09	36.31	36.6984
97	NPS106	38.29	37.9	38.0931
98	NPS107	39.42	37.93	38.675
99	NPS108	38.24	37.75	37.9927
100	NPS109	41.88	36.81	39.3448
101	NPS110	41.62	37.21	39.4131
102	NPS111	45.93	41.69	43.8099
103	NPS112	36.15	37.04	36.5927
104	NPS113	-	40.53	40.53
105	NPS114	41.09	39.45	40.2691
106	NPS115	35.05	35.64	35.346
107	NPS116	38.82	37.73	38.2767
108	NPS117	44.68	39.19	41.9373
109	NPS118	42.49	43.12	42.8059
110	NPS119	43.93	41.26	42.5939
111	NPS120	43.47	37.15	40.3116
112	NPS121	42.52	37.45	39.9875
113	NPS122	41.31	38.85	40.0808
114	NPS123	41.25	39.35	40.2995
115	NPS124	40.68	39.21	39.9428
116	NPS125	40.8	40.28	40.5421
117	NPS126	38.45	39.66	39.0546
118	NPS127	40.86	38.01	39.4367
119	NPS128	39.54	37.21	38.375
120	NPS129	41.55	41.08	41.3144
121	NPS130	40.23	40.1	40.1634
122	NPS131	39.29	39.94	39.6165
123	NPS132	40.9	40.57	40.7356
124	NPS133	40.24	36.86	38.5502
125	NPS134	38.2	37.4	37.8004
126	NPS135	39.76	37.64	38.702
127	NPS136	40.66	39.71	40.1826
128	NPS137	41.74	33.46	37.6014
129	NPS138	40.72	38.37	39.5465
130	NPS139	42.35	37.83	40.0897
131	NPS140	44.6	42.34	43.4695
132	NPS141	41.92	38.88	40.3979
133	NPS142	43.33	40.09	41.7105
134	NPS144	-	40.47	40.47
135	NPS145	44.97	41.08	43.0243
136	NPS146	38.5	39.87	39.1839
137	NPS147	44.97	40.82	42.8969
138	NPS148	43.08	39.75	41.4166
139	NPS149	39.53	38.48	39.0035
140	NPS150	40.6	38.6	39.6018
141	NPS151	41.89	37.49	39.6918
142	NPS152	41.82	38.88	40.3499
143	NPS153	44.41	38.38	41.397
144	NPS154	40.49	37.55	39.0191
145	NPS155	42.88	40.73	41.8067
146	NPS156	44.22	41.38	42.798
147	NPS157	40.23	40.3	40.2668
148	NPS158	41.94	40.48	41.208
149	NPS160	40.61	41.88	41.2425
150	NPS161	41.28	42.14	41.7108
151	NPS162	39.92	36.26	38.0907
152	NPS163	38.8	34.13	36.463
153	NPS164	42.42	39.49	40.9536
154	NPS165	42.1	39.68	40.8923
155	NPS166	44.51	40.49	42.4991
156	NPS167	44.92	37.85	41.386
157	NPS168	43.76	40.12	41.9403
158	NPS169	44.75	38.05	41.4021
159	NPS170	39.82	37.19	38.5056
160	NPS171	43.61	37.2	40.4064
161	NPS172	41.9	39.97	40.9356
162	NPS174	42.36	41.31	41.8349
163	NPS175	41	35.59	38.2949
164	NPS176	36.28	37.06	36.67
165	NPS177	38.79	38.28	38.5374
166	NPS178	39.63	37.51	38.5696
167	NPS179	42.1	35.35	38.7231
168	NPS180	38.4	34.91	36.6534
169	NPS181	40.71	36.85	38.7808
170	NPS182	42.36	35.62	38.9925
171	NPS183	36.45	38.1	37.274
172	NPS184	43.45	37.66	40.5531
173	NPS185	39.77	37.97	38.8723
174	NPS186	41.44	40.12	40.7778
175	NPS187	40.24	36.18	38.2097
176	NPS188	37.95	37.49	37.7214
177	NPS189	38.84	37.79	38.3125
178	NPS190	39.17	39.07	39.1194
179	NPS191	40.69	36.88	38.7852
180	NPS192	41.7	36.05	38.8749
181	NPS193	40.21	36.46	38.3364
182	NPS194	42.44	37.44	39.9406
183	NPS195	40.94	38.1	39.5201
184	NPS196	44.01	37.25	40.6292
185	NPS197	40.02	40.16	40.0918
186	NPS198	38.73	37.55	38.1415
187	NPS199	39.47	37.16	38.3167
188	NPS201	41.84	40.49	41.1652
189	NPS202	40.41	39.4	39.9049
190	NPS203	39.47	37.93	38.6977
191	NPS204	39.86	37.91	38.8863
192	NPS205	38.51	40.49	39.5015
193	NPS206	41.19	40.09	40.6418
194	NPS207	40.69	38.93	39.8081
195	NPS208	39.85	38.31	39.0805
196	NPS209	40.98	37.76	39.3716
197	NPS210	41.64	38.32	39.9804
198	NPS211	41.21	37.16	39.1872
199	NPS212	41.69	38.39	40.038
200	NPS213	43.91	38.85	41.3804
201	NPS214	41.72	38.52	40.1213
202	NPS215	40.26	37.08	38.6723
203	NPS216	41.51	40.07	40.7914
204	NPS217	40.92	37.88	39.4011
205	NPS219	39.66	39.75	39.7028
206	NPS223	37.57	39.45	38.5102
207	NPS224	38.87	35.81	37.3403
208	NPS225	41.92	38.63	40.2767
209	NPS226	42.24	37.63	39.9361
210	NPS227	-	40.44	40.44
211	NPS228	42.19	40.15	41.1683
212	NPS229	41.63	39	40.3143
213	NPS230	41.53	40.69	41.1121
214	NPS231	42.41	39.05	40.7316
215	NPS232	43.23	39.96	41.5945
216	NPS233	46.21	41.7	43.9543
217	NPS234	41.97	37.46	39.713
218	NPS235	39.22	38.59	38.9043
219	NPS236	43.52	37.05	40.2833
220	NPS237	41.72	38.69	40.2044
221	NPS238	40.33	40	40.1635
222	NPS239	41.92	38.81	40.3654
223	NPS240	39.1	39.47	39.2849
224	NPS241	42.69	38.49	40.5905
225	NPS242	43.01	41.66	42.3333
226	NPS243	44	37.31	40.6533
227	NPS244	38.58	39.55	39.0671
228	NPS245	43.37	41.07	42.2191
229	NPS246	37.24	39.11	38.1762
230	NPS247	40.36	39.51	39.9351
231	NPS248	45.52	40.88	43.1977
232	NPS249	46.04	42.56	44.3018
233	NPS250	49.89	41.75	45.821
234	NPS251	37.98	40.53	39.2533
235	NPS252	43.52	41.69	42.6052
236	NPS253	43.33	38.73	41.0318
237	NPS254	40.71	37.8	39.2525
238	NPS255	41.22	39.25	40.2348
239	NPS256	47.66	42.18	44.9205
240	NPS258	42.65	37.62	40.1339
241	NPS259	40.5	41.04	40.7719
242	NPS260	39.79	40.09	39.9382
243	NPS261	43.41	38.02	40.7143
244	NPS263	43.1	42.89	42.9944
245	NPS264	48.63	43.86	46.2461
246	NPS265	44.17	43.18	43.673
247	NPS266	44.75	39.72	42.2355
248	NPS267	40.8	38.89	39.8471
249	NPS268	44.38	39.61	41.994
250	NPS269	40.74	36.04	38.392
251	NPS270	39.73	36.92	38.3262
252	NPS271	42.5	35.59	39.0471
253	NPS272	47.64	46.81	47.2257
254	NPS273	43.93	40.01	41.9708
255	NPS274	44.17	38.53	41.3517
256	NPS294	42.35	38.91	40.6279
257	NPS295	42.97	41.54	42.2535
258	NPS296	40.05	37.32	38.6835
259	NPS297	40.39	37.08	38.7357
260	NPS298	49.86	48.27	49.0665
261	NPS299	40.94	39.49	40.2171
262	NPS300	41.12	41.85	41.4852
263	NPS301	43.83	37.49	40.6609
264	NPS302	41.41	48.53	44.9721
