# Supplementary material for: Identification of loci governing soybean seed protein content via genome-wide association study and selective signature analyses
Source: Front Plant Sci. 2022 Dec 2;13:1045953. doi: 10.3389/fpls.2022.1045953 (PMC9755886; doi:10.3389/fpls.2022.1045953)
Supplement: Supplementary file 2 [file Table_2.xlsx]

## Sheet: Supplementary Table S1
Supplementary Table S2 Summary of significant single nucleotide polymorphism (SNP) loci in Genome-wide association study (GWAS).
Year	SNP	Chr.	Location	p-value	−log10(p)	R2
2020	S18_53913918	18	53913918	2.98927e-07	6.52444	9.1974
	S18_53899057	18	53899057	5.8392e-07	6.23365	8.72229
	S18_53871622	18	53871622	5.96915e-07	6.22409	8.70673
	S18_53871623	18	53871623	5.96915e-07	6.22409	8.70673
	S18_53871611	18	53871611	5.96915e-07	6.22409	8.70673
	S18_53871615	18	53871615	5.96915e-07	6.22409	8.70673
	S18_53898309	18	53898309	6.72383e-07	6.17238	8.6226
	S18_53899068	18	53899068	8.4498e-07	6.07315	8.46145
	S14_73926	14	73926	8.56087e-07	6.06748	8.45225
	S18_53871717	18	53871717	9.55149e-07	6.01993	8.37516
	S18_53871724	18	53871724	9.55149e-07	6.01993	8.37516
	S18_53899204	18	53899204	1.02671e-06	5.98855	8.32434
	S18_53901263	18	53901263	1.07548e-06	5.9684	8.29172
	S18_53913981	18	53913981	1.17325e-06	5.93061	8.23061
	S18_53871643	18	53871643	1.18478e-06	5.92636	8.22374
	S18_53902090	18	53902090	1.25351e-06	5.90187	8.18416
	S14_86770	14	86770	1.30654e-06	5.88388	8.1551
	S18_53902096	18	53902096	1.43144e-06	5.84423	8.0911
	S18_53899031	18	53899031	1.59065e-06	5.79843	8.01725
	S18_53917901	18	53917901	1.59205e-06	5.79804	8.01663
	S18_53897390	18	53897390	1.6649e-06	5.77861	7.98533
	S18_56640166	18	56640166	1.83253e-06	5.73695	7.91825
	S18_53871639	18	53871639	1.95963e-06	5.70783	7.87141
	S18_53900477	18	53900477	2.01445e-06	5.69584	7.85214
	S18_53908722	18	53908722	2.10522e-06	5.6767	7.82138
	S14_100850	14	100850	2.11307e-06	5.67509	7.81879
	S18_53901347	18	53901347	2.27455e-06	5.6431	7.76742
	S18_53900633	18	53900633	2.32137e-06	5.63426	7.75322
	S18_53900881	18	53900881	2.35149e-06	5.62866	7.74423
	S14_17406	14	17406	2.45022e-06	5.61079	7.71557
	S18_53900541	18	53900541	2.51033e-06	5.60027	7.69869
	S18_53871548	18	53871548	2.75354e-06	5.56011	7.63432
	S18_53897425	18	53897425	2.87878e-06	5.54079	7.60338
	S18_53902147	18	53902147	2.93136e-06	5.53293	7.59079
	S14_335022	14	335022	3.12431e-06	5.50525	7.54649
	S18_53871656	18	53871656	3.25609e-06	5.4873	7.51779
	S18_53900571	18	53900571	3.28718e-06	5.48318	7.51119
	S17_1545686	17	1545686	3.46645e-06	5.46011	7.47432
	S18_56634455	18	56634455	3.50129e-06	5.45577	7.46738
	S18_53902233	18	53902233	3.52573e-06	5.45275	7.46255
	S18_53901955	18	53901955	3.57265e-06	5.44701	7.45338
	S18_53902273	18	53902273	3.61513e-06	5.44188	7.44518
	S14_150352	14	150352	3.7465e-06	5.42637	7.42042
	S18_53871817	18	53871817	3.83028e-06	5.41677	7.40509
	S18_53871022	18	53871022	3.92129e-06	5.40657	7.38881
	S18_53871190	18	53871190	3.92129e-06	5.40657	7.38881
	S18_53902049	18	53902049	3.94111e-06	5.40438	7.38532
	S18_53914435	18	53914435	4.25567e-06	5.37103	7.33212
	S14_71246	14	71246	4.60399e-06	5.33687	7.27767
	S18_53868970	18	53868970	4.82766e-06	5.31626	7.24485
	S17_1545699	17	1545699	4.82822e-06	5.31621	7.24477
	S18_53897351	18	53897351	5.13407e-06	5.28954	7.20232
	S18_56639723	18	56639723	5.30905e-06	5.27498	7.17916
	S18_53902022	18	53902022	5.39478e-06	5.26803	7.1681
	S17_1551823	17	1551823	5.47824e-06	5.26136	7.1575
	S18_53872870	18	53872870	5.5356e-06	5.25683	7.1503
	S18_53871007	18	53871007	5.55223e-06	5.25553	7.14823
	S18_56648693	18	56648693	5.57586e-06	5.25369	7.1453
	S18_56637708	18	56637708	5.75811e-06	5.23972	7.1231
	S18_53871382	18	53871382	5.80027e-06	5.23655	7.11806
	S18_53871374	18	53871374	5.80027e-06	5.23655	7.11806
	S17_1570502	17	1570502	6.04451e-06	5.21864	7.08961
	S18_53871407	18	53871407	6.1094e-06	5.214	7.08224
	S18_56634713	18	56634713	6.2725e-06	5.20256	7.06407
	S18_53868617	18	53868617	6.383e-06	5.19498	7.05204
	S18_53871446	18	53871446	6.38709e-06	5.1947	7.05159
	S18_56644475	18	56644475	6.65113e-06	5.1771	7.02368
	S18_53871235	18	53871235	6.67758e-06	5.17538	7.02094
	S18_53871708	18	53871708	6.91515e-06	5.1602	6.99686
	S16_27931926	16	27931926	7.20511e-06	5.14236	6.96858
	S16_27917562	16	27917562	7.22001e-06	5.14146	6.96716
	S18_53901593	18	53901593	7.41247e-06	5.13004	6.94905
	S18_56636518	18	56636518	7.62539e-06	5.11774	6.92956
	S18_56636524	18	56636524	7.81298e-06	5.10718	6.91285
	S17_1545815	17	1545815	7.86867e-06	5.1041	6.90796
	S16_28552698	16	28552698	7.91251e-06	5.10169	6.90414
	S18_53871005	18	53871005	8.05853e-06	5.09374	6.89157
	S16_27954792	16	27954792	8.06568e-06	5.09336	6.89096
	S17_1473282	17	1473282	8.35563e-06	5.07802	6.86668
	S17_1473855	17	1473855	8.35563e-06	5.07802	6.86668
	S18_53871640	18	53871640	8.51401e-06	5.06987	6.85378
	S12_20289836	12	20289836	9.01444e-06	5.04506	6.81455
	S16_27917815	16	27917815	9.52011e-06	5.02136	6.77708
	S18_53867790	18	53867790	9.52208e-06	5.02127	6.77694
	S18_56640627	18	56640627	9.64384e-06	5.01575	6.76822
	S18_53871299	18	53871299	9.79924e-06	5.00881	6.75726
2021	S16_6800169	16	6800169	1.42469e-07	6.84628	7.89794
	S09_18127054	9	18127054	7.12088e-07	6.14747	6.96904
	S14_338545	14	338545	1.70847e-06	5.76739	6.4701
	S14_73926	14	73926	1.85539e-06	5.73156	6.4233
	S03_5232779	3	5232779	2.01535e-06	5.69565	6.37643
	S14_545012	14	545012	3.36115e-06	5.47351	6.08743
	S14_553393	14	553393	3.36115e-06	5.47351	6.08743
	S14_602779	14	602779	3.36115e-06	5.47351	6.08743
	S14_605106	14	605106	3.36115e-06	5.47351	6.08743
	S14_623170	14	623170	3.36115e-06	5.47351	6.08743
	S14_599642	14	599642	3.36115e-06	5.47351	6.08743
	S14_401707	14	401707	3.38867e-06	5.46997	6.08283
	S05_24270611	5	24270611	3.43743e-06	5.46377	6.07479
	S10_16047138	10	16047138	3.58205e-06	5.44587	6.05158
	S14_150352	14	150352	3.74227e-06	5.42686	6.02694
	S09_18127062	9	18127062	3.82049e-06	5.41788	6.0153
	S03_5232773	3	5232773	4.73956e-06	5.32426	5.89415
	S14_326732	14	326732	4.85582e-06	5.31374	5.88055
	S14_331904	14	331904	4.85582e-06	5.31374	5.88055
	S14_333903	14	333903	4.85582e-06	5.31374	5.88055
	S14_320341	14	320341	4.85582e-06	5.31374	5.88055
	S14_333919	14	333919	4.85582e-06	5.31374	5.88055
	S14_336020	14	336020	4.85582e-06	5.31374	5.88055
	S09_18127100	9	18127100	5.3077e-06	5.27509	5.83064
	S06_13847565	6	13847565	5.49165e-06	5.2603	5.81154
	S14_17406	14	17406	5.50876e-06	5.25895	5.80979
	S06_13816507	6	13816507	5.54955e-06	5.25574	5.80566
	S14_600432	14	600432	5.55234e-06	5.25552	5.80538
	S14_86770	14	86770	5.70956e-06	5.2434	5.78973
	S14_596345	14	596345	5.74549e-06	5.24067	5.78622
	S14_327938	14	327938	7.25124e-06	5.13959	5.65601
	S14_312593	14	312593	7.7306e-06	5.11179	5.62025
	S14_630377	14	630377	8.67554e-06	5.0617	5.55591
	S08_40497729	8	40497729	9.8689e-06	5.00573	5.4841
Combined	S14_17406	14	17406	2.29e-07	6.64016	7.82084
	S14_73926	14	73926	5.93e-08	7.22695	8.62922
	S14_86770	14	86770	1.43e-07	6.84466	8.10094
	S14_100850	14	100850	3.41e-07	6.46725	7.58456
	S14_150352	14	150352	1.49e-07	6.82681	8.07652
	S14_338545	14	338545	8.93e-07	6.04915	7.01771
	S18_53871005	18	53871005	3.82e-07	6.41794	7.51752
	S18_53871007	18	53871007	5.58e-07	6.25337	7.29341
	S18_53871022	18	53871022	3.7e-07	6.4318	7.53685
	S18_53871190	18	53871190	3.7e-07	6.4318	7.53685
	S18_53871235	18	53871235	9.11e-07	6.04048	7.00569
	S18_53871407	18	53871407	8.95e-07	6.04818	7.01598
	S18_53871446	18	53871446	9.88e-07	6.00524	6.95836
	S18_53871548	18	53871548	4.49e-07	6.34775	7.42134
	S18_53871611	18	53871611	5.71e-08	7.24336	8.65152
	S18_53871615	18	53871615	5.71e-08	7.24336	8.65152
	S18_53871622	18	53871622	5.71e-08	7.24336	8.65152
	S18_53871623	18	53871623	5.71e-08	7.24336	8.65152
	S18_53871639	18	53871639	1.49e-07	6.82681	8.07681
	S18_53871643	18	53871643	9.32e-08	7.03058	8.35731
	S18_53871656	18	53871656	2.76e-07	6.55909	7.71064
	S18_53871717	18	53871717	1.04e-07	6.98297	8.29124
	S18_53871724	18	53871724	1.04e-07	6.98297	8.29124
	S18_53871817	18	53871817	2.32e-07	6.63451	7.81364
	S18_53897390	18	53897390	5.05e-07	6.29671	7.35245
	S18_53899057	18	53899057	2.22e-07	6.65365	7.83913
	S18_53899068	18	53899068	3.43e-07	6.46471	7.58172
	S18_53899204	18	53899204	1.84e-07	6.73518	7.95152
	S18_53900477	18	53900477	4.51e-07	6.34582	7.41879
	S18_53900541	18	53900541	5.66e-07	6.24718	7.28507
	S18_53900571	18	53900571	4.82e-07	6.31695	7.37952
	S18_53900633	18	53900633	6.39e-07	6.1945	7.21431
	S18_53901263	18	53901263	2.87e-07	6.54212	7.6876
	S18_53901347	18	53901347	5.79e-07	6.23732	7.27196
	S18_53902090	18	53902090	3.69e-07	6.43297	7.53793
	S18_53902096	18	53902096	5.26e-07	6.27901	7.32816
	S18_53902233	18	53902233	9.88e-07	6.00524	6.95804
	S18_53913918	18	53913918	2.48e-07	6.60555	7.77256
	S18_53917901	18	53917901	9.16e-07	6.0381	7.0028
