# Supplementary material for: Identification of loci governing soybean seed protein content via genome-wide association study and selective signature analyses
Source: Front Plant Sci. 2022 Dec 2;13:1045953. doi: 10.3389/fpls.2022.1045953 (PMC9755886; doi:10.3389/fpls.2022.1045953)
Supplement: Supplementary file 3 [file Table_3.xlsx]

## Sheet: Supplementary Table S1
Supplementary Table S3. Candidate genes for seed protein content within the SNP regions on Chr.14
Gene ID	Annotation
Glyma.14G000100	glutamate receptor 2
Glyma.14G000200	Function unknown
Glyma.14G000300	SEC7-like guanine nucleotide exchange family protein
Glyma.14G000400	FAR1-related sequence 5
Glyma.14G000500	chloride channel E
Glyma.14G000600	Nucleotide-sugar transporter family protein
Glyma.14G000700	Function unknown
Glyma.14G000800	Calcium-dependent protein kinase family protein
Glyma.14G000900	tonoplast monosaccharide transporter2
Glyma.14G001000	homoserine kinase
Glyma.14G001100	glutamate receptor 2
Glyma.14G001200	Calcium-binding EF hand family protein
Glyma.14G001300	Protein kinase superfamily protein
Glyma.14G001400	exocyst complex component sec15B
Glyma.14G001500	Patched family protein
