# Supplementary material for: Identification of loci governing soybean seed protein content via genome-wide association study and selective signature analyses
Source: Front Plant Sci. 2022 Dec 2;13:1045953. doi: 10.3389/fpls.2022.1045953 (PMC9755886; doi:10.3389/fpls.2022.1045953)
Supplement: Supplementary file 4 [file Table_4.xlsx]

## Sheet: Supplementary Table S1
Supplementary Table S4. Descriptive statistics of protein content of two soybean lines
Accession	2020	2021
NPS233	46.21	41.7
NPS301	43.83	37.49
